# Supplementary material for: The Associations Between Parental Playfulness, Parenting Styles, the Coparenting Relationship and Child Playfulness
Source: Behav Sci (Basel). 2025 Jun 26;15(7):867. doi: 10.3390/bs15070867 (PMC12292744; doi:10.3390/bs15070867)
Supplement: Supplementary file 1 [file behavsci-15-00867-s001.zip]

Archive with 1 entries (1 files):
- behavsci-3667850-supplementary.pdf
